# Supplementary material for: A novel method for interpreting survival analysis data: description and test on three major clinical trials on cardiovascular prevention
Source: Trials. 2020 Jun 26;21:578. doi: 10.1186/s13063-020-04511-y (PMC7318394; doi:10.1186/s13063-020-04511-y)
Supplement: Supplementary file 4 — Additional file 4. [file 13063_2020_4511_MOESM4_ESM.xlsx]

## Sheet: PROVE-IT
Time	Events A		Events C
Months	%		%
0	0	0	0
0.25	1.25414	0.25	1.05654
0.5	2.02563	0.5	1.66989
0.75	2.3451	0.75	2.10375
1	2.68601	1	2.42787
1.25	3.06489	1.25	2.79688
1.5	3.58205	1.5	4.01788
1.75	4.19909	1.75	4.21833
2	4.64781	2	5.25627
2.25	5.2773	2.25	5.76851
2.5	5.59696	2.5	6.31832
2.75	6.0796	2.75	6.81643
3	6.48902	3	7.63358
3.25	6.85726	3.25	8.26562
3.5	7.49316	3.5	9.13269
3.75	7.64231	3.75	9.48024
4	8.56917	4	10.1795
4.25	8.74555	4.25	10.7876
4.5	9.4837	4.5	11.3952
4.75	9.91863	4.75	11.97
5	10.5503	5	12.2153
5.25	10.9519	5.25	12.6175
5.5	11.5238	5.5	13.2331
5.75	12.0147	5.75	13.4979
6	12.3306	6	14.122
6.25	12.5624	6.25	14.4107
6.5	12.8682	6.5	14.7045
6.75	13.0369	6.75	14.9933
7	13.2243	7	15.3672
7.25	13.6254	7.25	15.5871
7.5	13.7724	7.5	15.7269
7.75	14.0295	7.75	16.1699
8	14.2398	8	16.3908
8.25	14.4325	8.25	16.7676
8.5	14.7042	8.5	17.35
8.75	14.8761	8.75	17.7887
9	15.1611	9	18.2766
9.25	15.4103	9.25	18.3778
9.5	15.6781	9.5	18.5979
9.75	15.9707	9.75	18.704
10	16.1305	10	18.8195
10.25	16.4857	10.25	18.8854
10.5	16.7743	10.5	18.9609
10.75	16.9598	10.75	19.0379
11	17.033	11	19.16
11.25	17.2971	11.25	19.4459
11.5	17.4359	11.5	19.5469
11.75	17.5982	11.75	19.7654
12	17.8928	12	19.9845
12.25	18.0949	12.25	20.2117
12.5	18.1685	12.5	20.4279
12.75	18.4254	12.75	20.5139
13	18.6433	13	20.6479
13.25	18.7078	13.25	20.6831
13.5	18.9014	13.5	20.9643
13.75	19.0041	13.75	21.1175
14	19.1448	14	21.1614
14.25	19.2954	14.25	21.2683
14.5	19.4051	14.5	21.2714
14.75	19.4872	14.75	21.4576
15	19.4872	15	21.5281
15.25	19.4904	15.25	21.564
15.5	19.6337	15.5	21.8175
15.75	19.7869	15.75	21.9362
16	19.8166	16	22.1455
16.25	20.0315	16.25	22.3568
16.5	20.1021	16.5	22.3715
16.75	20.1459	16.75	22.445
17	20.3663	17	22.4725
17.25	20.3663	17.25	22.7829
17.5	20.3663	17.5	22.9246
17.75	20.36	17.75	22.9174
18	20.5272	18	23.1644
18.25	20.9581	18.25	23.3255
18.5	21.0256	18.5	23.326
18.75	21.0253	18.75	23.5004
19	21.0631	19	23.6889
19.25	21.2903	19.25	23.7258
19.5	21.319	19.5	23.9427
19.75	21.4753	19.75	24.0956
20	21.4389	20	24.1676
20.25	21.7219	20.25	24.3876
20.5	21.8099	20.5	24.6378
20.75	21.9674	20.75	24.7186
21	22.0525	21	24.799
21.25	22.0435	21.25	24.9755
21.5	22.0492	21.5	24.9755
21.75	22.0514	21.75	24.9875
22	22.051	22	25.1949
22.25	22.1262	22.25	25.1956
22.5	22.2232	22.5	25.3428
22.75	22.2298	22.75	25.4562
23	22.3085	23	25.6323
23.25	22.3809	23.25	25.6357
23.5	22.4333	23.5	25.7039
23.75	22.4542	23.75	26.0016
24	22.4908	24	26.1823
24.25	22.4908	24.25	26.4285
24.5	22.4908	24.5	26.6303
24.75	22.5225	24.75	26.7359
25	22.6377	25	26.8093
25.25	22.6347	25.25	26.9672
25.5	22.7852	25.5	27.0295
25.75	22.9669	25.75	27.1657
26	22.9325	26	27.2857
26.25	23.1117	26.25	27.3227
26.5	23.2449	26.5	27.3965
26.75	23.3392	26.75	27.6156
27	23.6288	27	27.6195
27.25	23.9194	27.25	27.9098
27.5	23.9545	27.5	27.9776
27.75	24.1008	27.75	28.3002
28	24.1739	28	28.434
28.25	24.1398	28.25	28.642
28.5	24.4371	28.5	29.0831
28.75	24.4322	28.75	29.0831
29	24.4322	29	29.0831
29.25	24.7443	29.25	29.0831
29.5	24.817	29.5	29.168

## Sheet: HOPE
Time	Events A		Events C
Months	%		%
0	0	0	0
0.25	0.254744	0.25	0.254668
0.5	0.325314	0.5	0.325314
0.75	0.421341	0.75	0.421341
1	0.485822	1	0.48593
1.25	0.592151	1.25	0.576177
1.5	0.668443	1.5	0.59618
1.75	0.706732	1.75	0.734795
2	0.715355	2	0.910469
2.25	0.762474	2.25	0.972642
2.5	0.948472	2.5	0.940918
2.75	1.05284	2.75	1.05284
3	1.17791	3	1.17791
3.25	1.21312	3.25	1.21312
3.5	1.33562	3.5	1.33562
3.75	1.40796	3.75	1.40796
4	1.4546	4	1.45462
4.25	1.45686	4.25	1.50333
4.5	1.59614	4.5	1.59614
4.75	1.63959	4.75	1.63959
5	1.68463	5	1.68368
5.25	1.83726	5.25	1.84351
5.5	1.82602	5.5	2.06768
5.75	1.89114	5.75	2.14742
6	2.00915	6	2.23738
6.25	2.09399	6.25	2.26747
6.5	2.14154	6.5	2.27275
6.75	2.23315	6.75	2.36669
7	2.30602	7	2.50769
7.25	2.34288	7.25	2.62958
7.5	2.48266	7.5	2.74599
7.75	2.60841	7.75	2.88563
8	2.70147	8	2.95567
8.25	2.77919	8.25	3.0504
8.5	2.81108	8.5	3.11412
8.75	2.83938	8.75	3.20946
9	2.86195	9	3.30422
9.25	2.85955	9.25	3.34575
9.5	2.98074	9.5	3.48677
9.75	3.07192	9.75	3.54309
10	3.15466	10	3.5915
10.25	3.25852	10.25	3.63742
10.5	3.29816	10.5	3.68555
10.75	3.34388	10.75	3.76005
11	3.43917	11	3.9186
11.25	3.52653	11.25	4.02757
11.5	3.6237	11.5	4.13234
11.75	3.64697	11.75	4.27211
12	3.69551	12	4.36393
12.25	3.76182	12.25	4.3625
12.5	3.80741	12.5	4.45911
12.75	3.81223	12.75	4.54755
13	3.8836	13	4.62353
13.25	3.96496	13.25	4.69254
13.5	4.10757	13.5	4.81544
13.75	4.22036	13.75	5.01534
14	4.31774	14	5.10416
14.25	4.3946	14.25	5.14845
14.5	4.44994	14.5	5.18423
14.75	4.52234	14.75	5.4267
15	4.61459	15	5.51581
15.25	4.68563	15.25	5.62246
15.5	4.73113	15.5	5.6553
15.75	4.82309	15.75	5.70303
16	4.84867	16	5.79502
16.25	4.91526	16.25	5.93376
16.5	4.99232	16.5	5.93307
16.75	5.05941	16.75	6.00767
17	5.19088	17	6.0797
17.25	5.23864	17.25	6.11794
17.5	5.23673	17.5	6.18687
17.75	5.32699	17.75	6.29411
18	5.37743	18	6.41269
18.25	5.42262	18.25	6.45377
18.5	5.46749	18.5	6.52925
18.75	5.56108	18.75	6.60656
19	5.62835	19	6.71821
19.25	5.72248	19.25	6.74063
19.5	5.79366	19.5	6.85609
19.75	5.86464	19.75	6.97456
20	5.91267	20	7.06736
20.25	5.97574	20.25	7.13721
20.5	6.02696	20.5	7.18044
20.75	6.09105	20.75	7.29863
21	6.16455	21	7.38148
21.25	6.20677	21.25	7.50508
21.5	6.25337	21.5	7.60124
21.75	6.29893	21.75	7.63208
22	6.33469	22	7.71752
22.25	6.43423	22.25	7.77805
22.5	6.48352	22.5	7.89685
22.75	6.52778	22.75	7.9166
23	6.64406	23	7.96192
23.25	6.76106	23.25	8.05931
23.5	6.80763	23.5	8.19577
23.75	6.94754	23.75	8.31325
24	7.06833	24	8.39734
24.25	7.12918	24.25	8.63576
24.5	7.23106	24.5	8.70445
24.75	7.33854	24.75	8.73366
25	7.36157	25	8.89761
25.25	7.48095	25.25	8.98721
25.5	7.55784	25.5	9.16095
25.75	7.61522	25.75	9.27117
26	7.68016	26	9.31107
26.25	7.68187	26.25	9.27588
26.5	7.74018	26.5	9.30247
26.75	7.77552	26.75	9.44424
27	7.86847	27	9.48807
27.25	7.91378	27.25	9.62735
27.5	7.9623	27.5	9.83566
27.75	8.07864	27.75	9.93007
28	8.1354	28	9.99724
28.25	8.19169	28.25	10.1184
28.5	8.28542	28.5	10.1638
28.75	8.36656	28.75	10.2744
29	8.43432	29	10.3248
29.25	8.51423	29.25	10.4001
29.5	8.60786	29.5	10.4821
29.75	8.65279	29.75	10.5552
30	8.69924	30	10.5619
30.25	8.74543	30.25	10.5713
30.5	8.83574	30.5	10.6599
30.75	8.92989	30.75	10.7002
31	8.93108	31	10.797
31.25	9.07222	31.25	10.8501
31.5	9.14031	31.5	10.9201
31.75	9.2067	31.75	11.012
32	9.25423	32	11.1288
32.25	9.3474	32.25	11.1987
32.5	9.41397	32.5	11.243
32.75	9.46097	32.75	11.2879
33	9.5288	33	11.4267
33.25	9.53497	33.25	11.5282
33.5	9.57697	33.5	11.6079
33.75	9.62233	33.75	11.7973
34	9.64186	34	11.8447
34.25	9.66732	34.25	11.8494
34.5	9.6672	34.5	11.8933
34.75	9.73671	34.75	11.9708
35	9.80803	35	12.0717
35.25	9.83361	35.25	12.1897
35.5	9.90686	35.5	12.3043
35.75	9.92921	35.75	12.3524
36	9.94211	36	12.4477
36.25	10.0157	36.25	12.4903
36.5	10.071	36.5	12.5343
36.75	10.1254	36.75	12.6008
37	10.1771	37	12.6943
37.25	10.2642	37.25	12.754
37.5	10.3596	37.5	12.8327
37.75	10.4033	37.75	12.9044
38	10.471	38	12.9569
38.25	10.519	38.25	13.0727
38.5	10.5429	38.5	13.1327
38.75	10.5676	38.75	13.1813
39	10.5913	39	13.251
39.25	10.6786	39.25	13.3438
39.5	10.6813	39.5	13.4133
39.75	10.7272	39.75	13.4646
40	10.778	40	13.5123
40.25	10.7712	40.25	13.6753
40.5	10.8576	40.5	13.7947
40.75	10.8955	40.75	13.827
41	10.9112	41	13.9408
41.25	10.9522	41.25	14.0166
41.5	11.0042	41.5	14.059
41.75	11.0962	41.75	14.0907
42	11.1413	42	14.1928
42.25	11.2112	42.25	14.2874
42.5	11.2373	42.5	14.3587
42.75	11.3708	42.75	14.4213
43	11.4412	43	14.4973
43.25	11.5129	43.25	14.5442
43.5	11.5648	43.5	14.5648
43.75	11.6023	43.75	14.7537
44	11.6027	44	14.8046
44.25	11.5999	44.25	14.889
44.5	11.6915	44.5	14.9111
44.75	11.8372	44.75	15.0828
45	11.941	45	15.1659
45.25	12.0189	45.25	15.2234
45.5	12.0619	45.5	15.3528
45.75	12.2008	45.75	15.3957
46	12.2955	46	15.4911
46.25	12.4115	46.25	15.6075
46.5	12.4798	46.5	15.6949
46.75	12.5726	46.75	15.8117
47	12.6494	47	15.884
47.25	12.7125	47.25	15.9516
47.5	12.8086	47.5	15.9965
47.75	12.8756	47.75	16.0459
48	12.8953	48	16.1678
48.25	12.8933	48.25	16.2775
48.5	12.9577	48.5	16.3535
48.75	13.0305	48.75	16.4167
49	13.1226	49	16.6227
49.25	13.1715	49.25	16.7051
49.5	13.2648	49.5	16.7817
49.75	13.3483	49.75	16.9217
50	13.3574	50	16.8923
50.25	13.3565	50.25	16.9624
50.5	13.4591	50.5	17.0129
50.75	13.544	50.75	17.1522
51	13.6348	51	17.2922
51.25	13.7133	51.25	17.3134
51.5	13.7805	51.5	17.3455
51.75	13.9356	51.75	17.3825
52	14.1178	52	17.4247
52.25	14.2323	52.25	17.5222
52.5	14.2337	52.5	17.705
52.75	14.2496	52.75	17.7032
53	14.2796	53	17.7909
53.25	14.327	53.25	17.9273
53.5	14.3718	53.5	18.0327
53.75	14.395	53.75	18.1385
54	14.4658	54	18.2538
54.25	14.6049	54.25	18.3991
54.5	14.6943	54.5	18.4442
54.75	14.7967	54.75	18.4911

## Sheet: LIFE
Time	Events A		Events C
Months	%		%
0	0	0	0
0.25	0.0914381	0.25	0.219948
0.5	0.0931221	0.5	0.295887
0.75	0.0931221	0.75	0.365199
1	0.0931221	1	0.434761
1.25	0.0931221	1.25	0.504358
1.5	0.0931221	1.5	0.571531
1.75	0.187385	1.75	0.665433
2	0.32711	2	0.735471
2.25	0.455645	2.25	0.80502
2.5	0.563345	2.5	0.874577
2.75	0.650541	2.75	0.944133
3	0.721351	3	1.0137
3.25	0.767116	3.25	1.08229
3.5	0.757922	3.5	1.17466
3.75	0.786021	3.75	1.24485
4	0.9035	4	1.31439
4.25	1.0224	4.25	1.38395
4.5	1.09343	4.5	1.45351
4.75	1.12118	4.75	1.52305
5	1.13761	5	1.593
5.25	1.17663	5.25	1.68527
5.5	1.2165	5.5	1.68552
5.75	1.23554	5.75	1.68545
6	1.23526	6	1.68536
6.25	1.23703	6.25	1.68518
6.5	1.21306	6.5	1.69342
6.75	1.23576	6.75	1.76489
7	1.31127	7	1.83376
7.25	1.41676	7.25	1.8802
7.5	1.52886	7.5	1.95106
7.75	1.62419	7.75	2.02067
8	1.67936	8	2.06741
8.25	1.68461	8.25	2.13726
8.5	1.68453	8.5	2.20686
8.75	1.68877	8.75	2.2702
9	1.7205	9	2.32326
9.25	1.7789	9.25	2.39295
9.5	1.85792	9.5	2.46492
9.75	1.86419	9.75	2.5119
10	1.86375	10	2.51668
10.25	1.92645	10.25	2.51656
10.5	2.11138	10.5	2.51624
10.75	2.15866	10.75	2.58558
11	2.15605	11	2.65512
11.25	2.15703	11.25	2.72468
11.5	2.16997	11.5	2.79424
11.75	2.2017	11.75	2.86379
12	2.2589	12	2.93335
12.25	2.32996	12.25	3.00292
12.5	2.3015	12.5	3.07186
12.75	2.33994	12.75	3.1189
13	2.46152	13	3.16775
13.25	2.59554	13.25	3.23618
13.5	2.65015	13.5	3.30573
13.75	2.65041	13.75	3.37529
14	2.65577	14	3.44485
14.25	2.69239	14.25	3.51443
14.5	2.75206	14.5	3.58244
14.75	2.82182	14.75	3.68815
15	2.89159	15	3.68529
15.25	2.94303	15.25	3.67503
15.5	2.94377	15.5	3.79675
15.75	2.96387	15.75	3.79729
16	3.00437	16	3.8909
16.25	3.06109	16.25	3.88685
16.5	3.1287	16.5	3.90825
16.75	3.18494	16.75	3.97724
17	3.22756	17	4.01773
17.25	3.26404	17.25	4.0604
17.5	3.3019	17.5	4.13295
17.75	3.34863	17.75	4.13426
18	3.41143	18	4.13415
18.25	3.48119	18.25	4.13407
18.5	3.43537	18.5	4.13426
18.75	3.50352	18.75	4.27881
19	3.66507	19	4.41553
19.25	3.75231	19.25	4.4431
19.5	3.75095	19.5	4.54237
19.75	3.75703	19.75	4.66235
20	3.64368	20	4.64363
20.25	3.81719	20.25	4.71732
20.5	3.99587	20.5	4.71841
20.75	3.99821	20.75	4.71832
21	3.99817	21	4.7182
21.25	4.02601	21.25	4.85952
21.5	4.0873	21.5	4.85284
21.75	4.16458	21.75	4.85483
22	4.24039	22	4.97745
22.25	4.29725	22.25	4.96512
22.5	4.30052	22.5	4.96457
22.75	4.26657	22.75	5.02791
23	4.35703	23	5.05535
23.25	4.48621	23.25	5.05739
23.5	4.5598	23.5	5.19107
23.75	4.55977	23.75	5.19409
24	4.56946	24	5.30285
24.25	4.6379	24.25	5.30314
24.5	4.72468	24.5	5.37682
24.75	4.78629	24.75	5.36852
25	4.7843	25	5.44229
25.25	4.7888	25.25	5.50506
25.5	4.85343	25.5	5.50909
25.75	4.93562	25.75	5.69108
26	4.9641	26	5.68412
26.25	4.96397	26.25	5.68419
26.5	4.96798	26.5	5.87351
26.75	4.99986	26.75	5.86365
27	5.04793	27	5.86345
27.25	5.09403	27.25	5.89764
27.5	5.12001	27.5	5.9543
27.75	5.1213	27.75	5.95617
28	5.16061	28	6.04971
28.25	5.27883	28.25	6.04265
28.5	5.30064	28.5	6.14512
28.75	5.32341	28.75	6.15585
29	5.32345	29	6.15603
29.25	5.3738	29.25	6.25369
29.5	5.46066	29.5	6.39308
29.75	5.52175	29.75	6.41635
30	5.52532	30	6.54189
30.25	5.52453	30.25	6.65492
30.5	5.57456	30.5	6.69579
30.75	5.67321	30.75	6.69519
31	5.72753	31	6.69536
31.25	5.77215	31.25	6.68874
31.5	5.79118	31.5	6.85259
31.75	5.87233	31.75	6.85243
32	5.95444	32	6.84725
32.25	5.97469	32.25	6.96161
32.5	5.95411	32.5	6.96473
32.75	5.93108	32.75	6.96376
33	5.99067	33	7.03378
33.25	6.07659	33.25	7.07662
33.5	6.10935	33.5	7.16875
33.75	6.10909	33.75	7.29186
34	6.10911	34	7.30081
34.25	6.14666	34.25	7.36923
34.5	6.21596	34.5	7.38136
34.75	6.27539	34.75	7.45199
35	6.2886	35	7.59005
35.25	6.28842	35.25	7.59313
35.5	6.30365	35.5	7.65655
35.75	6.3409	35.75	7.70679
36	6.38	36	7.70512
36.25	6.40067	36.25	7.82344
36.5	6.4007	36.5	7.84104
36.75	6.40119	36.75	7.84083
37	6.47258	37	7.84405
37.25	6.5745	37.25	7.92999
37.5	6.60127	37.5	7.95221
37.75	6.6498	37.75	8.03648
38	6.62106	38	8.04236
38.25	6.66683	38.25	8.09931
38.5	6.82149	38.5	8.13578
38.75	6.84989	38.75	8.2219
39	6.8503	39	8.37059
39.25	6.82725	39.25	8.38009
39.5	6.83802	39.5	8.37984
39.75	6.87546	39.75	8.56961
40	6.93787	40	8.55997
40.25	7.02352	40.25	8.5843
40.5	7.1302	40.5	8.61328
40.75	7.24387	40.75	8.64852
41	7.3387	41	8.78736
41.25	7.38833	41.25	8.85273
41.5	7.41114	41.5	8.85187
41.75	7.38167	41.75	8.85164
42	7.56087	42	8.92085
42.25	7.63601	42.25	8.9191
42.5	7.63637	42.5	8.93444
42.75	7.63558	42.75	9.01803
43	7.69161	43	9.04345
43.25	7.80894	43.25	9.16347
43.5	7.86158	43.5	9.16278
43.75	7.86041	43.75	9.25848
44	7.83797	44	9.27831
44.25	7.87303	44.25	9.33629
44.5	7.98616	44.5	9.34594
44.75	8.07078	44.75	9.38107
45	8.11082	45	9.41371
45.25	8.14265	45.25	9.40748
45.5	8.18488	45.5	9.50012
45.75	8.2526	45.75	9.53908
46	8.30658	46	9.76172
46.25	8.2836	46.25	9.7784
46.5	8.36542	46.5	9.71963
46.75	8.4597	46.75	9.70682
47	8.48991	47	9.79577
47.25	8.48994	47.25	9.79798
47.5	8.48226	47.5	9.86381
47.75	8.47588	47.75	9.9858
48	8.71701	48	9.96972
48.25	8.74885	48.25	10.03
48.5	8.75974	48.5	10.152
48.75	8.77741	48.75	10.1474
49	8.8565	49	10.224
49.25	8.95416	49.25	10.3401
49.5	9.02176	49.5	10.403
49.75	9.03091	49.75	10.4026
50	9.05799	50	10.4921
50.25	9.11171	50.25	10.4917
50.5	9.1846	50.5	10.4842
50.75	9.26914	50.75	10.6007
51	9.35786	51	10.6075
51.25	9.44324	51.25	10.7505
51.5	9.51799	51.5	10.7411
51.75	9.59023	51.75	10.8329
52	9.59226	52	10.8282
52.25	9.56632	52.25	10.9168
52.5	9.61486	52.5	10.9184
52.75	9.69844	52.75	10.9185
53	9.77771	53	10.9094
53.25	9.81502	53.25	11.0665
53.5	9.81532	53.5	11.1677
53.75	9.82602	53.75	11.2759
54	9.85834	54	11.278
54.25	9.90765	54.25	11.2809
54.5	9.9703	54.5	11.3942
54.75	9.99504	54.75	11.3903
55	9.97087	55	11.3918
55.25	10.0469	55.25	11.4815
55.5	10.1994	55.5	11.6514
55.75	10.2419	55.75	11.6396
56	10.2419	56	11.7862
56.25	10.2629	56.25	11.816
56.5	10.3178	56.5	11.9329
56.75	10.3823	56.75	12.0473
57	10.4317	57	12.042
57.25	10.4442	57.25	12.0416
57.5	10.4912	57.5	12.1302
57.75	10.587	57.75	12.2484
58	10.6821	58	12.2442
58.25	10.7273	58.25	12.2391
58.5	10.6805	58.5	12.3328
58.75	10.6657	58.75	12.4169
59	10.7458	59	12.4811
59.25	10.8672	59.25	12.5508
59.5	10.9756	59.5	12.6203
59.75	11.0172	59.75	12.6913
60	10.9605	60	12.6935
60.25	10.9516	60.25	12.7851
60.5	11.0416	60.5	12.9951
60.75	11.2309	60.75	13.1117
61	11.2463	61	13.2419
61.25	11.3434	61.25	13.2332
61.5	11.4513	61.5	13.2326
61.75	11.4507	61.75	13.2873
62	11.4999	62	13.3117
62.25	11.5343	62.25	13.4363
62.5	11.6497	62.5	13.528
62.75	11.7254	62.75	13.5235
63	11.725	63	13.6151
63.25	11.7253	63.25	13.6856
63.5	11.7459	63.5	13.7557
63.75	11.7808	63.75	13.8253
64	11.8094	64	13.8948
64.25	11.8146	64.25	13.9644
64.5	11.8145	64.5	14.0341
64.75	11.8145	64.75	14.0883
65	11.8268	65	14.0872
65.25	11.8752	65.25	14.0868
65.5	11.9385	65.5	14.1779
65.75	11.9934	65.75	14.2468
66	12.0168	66	14.3142
